# Supplementary material for: Analysis of energy consumption and change structure in major economic sectors of Pakistan
Source: PLoS One. 2024 Jul 1;19(7):e0305419. doi: 10.1371/journal.pone.0305419 (PMC11216625; doi:10.1371/journal.pone.0305419)
Supplement: S1 Appendix — (XLSX) [file pone.0305419.s001.xlsx]

## Sheet: Sheet1
Year	Total energy consumption of industrial sector (Mtoe)	Total sectorial energy consumption (Mtoe)	Share of industrial income (% share of GDP)	Industrial population (million)
1990	6.54701	16.6367	16.7	3.93
1991	6.61136	16.9661	17	3.66
1992	7.01496	18.0591	17.6	3.83
1993	7.57488	19.4705	17.7	3.46
1994	7.91415	20.4002	17.8	3.26
1995	7.60893	20.8867	18.3	3.4
1996	8.42519	22.8483	18.5	3.48
1997	7.6978	22.3192	18.2	3.93
1998	7.67812	23.0227	18.1	3.75
1999	7.95638	23.7786	18.3	3.84
2000	8.65797	25.2795	19.31	4.31
2001	8.6032	25.2506	19.71	4.4
2002	8.80395	25.599	19.52	5.51
2003	9.31328	26.3079	19.76	5.63
2004	11.0986	28.9789	21.54	5.83
2005	12.76	32.1039	21.34	5.96
2006	14.6544	33.9457	20.95	6.6
2007	15.792	36.0053	21.38	6.66
2008	16.8043	39.4131	22.09	6.61
2009	14.8457	37.3445	20.87	6.89
2010	15.6049	38.768	21.04	7.17
2011	14.9568	38.8418	21.22	7.51
2012	15.0341	40.0262	20.95	7.7
2013	14.2561	40.1848	20.36	8.03
2014	13.7721	39.8195	20.45	8
2015	14.8443	41.9841	20.67	8.89
2016	15.929	45.385	20.9	9.1
2017	17.928	50.1223	20.77	9.57
2018	20.6019	54.9929	20.58	10.05
2019	21.5416	59.7655	19.74	11.1
